# Supplementary material for: Whole-genome sequence of the Cooley spruce gall adelgid, Adelges cooleyi (Hemiptera: Sternorrhyncha: Adelgidae)
Source: G3 (Bethesda). 2023 Sep 28;14(1):jkad224. doi: 10.1093/g3journal/jkad224 (PMC10755206; doi:10.1093/g3journal/jkad224)
Supplement: jkad224_Supplementary_Data [file jkad224_supplementary_data.zip]

Archive with 2 entries (2 files):
- Supplemental_Table_1_G3-2023-404302.docx
- Supplemental_Table_2_G3-2023-404302.docx
